# Supplementary material for: Ethnic differences in association of high body mass index with early onset of Type 1 diabetes – Arab ethnicity as case study
Source: PLoS One. 2017 Apr 13;12(4):e0175728. doi: 10.1371/journal.pone.0175728 (PMC5391107; doi:10.1371/journal.pone.0175728)
Supplement: S1 Dataset — (CSV) [file pone.0175728.s001.csv]

S1 Dataset. Minimal Dataset listing for each participant of the cohort the sex, age at onset of T1D, and BMI z-score at onset of T1D.
identifier	Age at onset	sex	BMIz-score
1	13.9	female	0.482
8	14.4	female	-1.039
9	16	male	0.479
10	13.5	male	-1.161
11	10.8	male	-0.615
12	8.8	female	-1.74
13	8.8	female	-1.16
15	10.7	male	-0.565
16	10.8	female	-2.046
17	10.7	male	-0.235
23	10.8	female	-0.685
24	16.7	female	0.287
30	11.8	male	-1.828
32	6.5	male	-1.352
33	14.5	male	-1.121
38	12.9	male	-0.274
39	9.2	female	0.23
40	15.4	male	-0.64
45	13.4	female	0.376
47	14.4	male	-0.46
49	8.1	female	-1.165
51	10.3	female	-0.265
53	11	female	-0.163
55	8.8	male	-1.565
60	9.4	female	-1.389
65	7.7	female	-1.227
66	16	male	-0.142
67	8.8	female	0.568
75	11.1	female	-0.47
78	7.4	female	-0.174
81	8	male	-0.383
87	7.9	female	2.187
88	6.6	male	-1.352
91	11.5	male	-2.286
93	13.4	female	-1.846
94	9.6	female	-1.377
96	11.6	male	-1.363
99	7.9	female	1.358
100	10.2	female	1.493
101	12	female	-2.012
102	15.4	female	-1.956
104	16.1	male	-1.011
105	10.3	female	0.57
106	10.5	male	-0.226
112	9.4	female	0.897
113	8	female	-1.488
119	6.8	female	-1.413
121	9.5	female	-0.76
122	6.1	male	1.118
123	6.1	female	-0.177
124	11.9	male	0.886
125	13.6	female	-1.073
130	7.2	female	-1.35
131	9.4	male	0.334
134	9.1	female	-0.788
137	13.3	male	0.069
139	6.9	male	-1.281
141	9.4	female	0.011
143	14.5	male	-1.279
144	6.6	female	0.753
147	9.5	male	-0.74
148	9.3	male	-0.681
149	16.3	male	-0.405
155	8.8	male	-1.716
156	12.4	male	-0.014
157	12.5	male	-0.494
158	12.1	male	-1.03
159	15.7	female	-0.711
161	13.4	male	-2.635
162	11.7	male	-1.11
164	15	female	-2.207
165	13.9	female	-1.475
168	15.1	female	-1.081
180	8.9	female	0.499
181	13.5	male	-0.02
182	7.3	female	1.468
183	8.2	male	0.534
185	11.5	male	-2.635
187	12.5	male	-1.468
188	12.2	female	-2.05
189	11.3	male	0.535
190	13.5	male	-0.811
192	16.2	male	-0.812
194	14.1	male	0.494
196	6.6	female	0.213
198	8.7	female	-0.674
200	15.2	female	-2.383
202	10	male	-0.603
204	11.2	male	0.144
207	16.3	male	0.401
208	10.1	male	0.21
209	9.5	female	-0.425
213	14.2	female	-1.323
215	14	male	0.583
217	12	female	-0.356
219	11.2	female	0.741
220	6.6	female	-0.679
228	6.3	female	0.13
230	16.4	female	-0.771
232	14.1	male	-0.894
233	13	female	-2.583
234	11.6	male	0.229
235	11.2	female	-0.517
236	8.9	male	0.491
237	12.1	male	0.334
238	10.4	female	-1.497
241	9.1	female	1.243
242	6.9	female	-1.35
246	7.1	female	1.505
247	9.7	female	-0.015
248	13.7	female	-0.687
250	8.3	female	-0.759
258	11.9	female	0.353
259	7.2	female	-1.35
260	16.7	male	0.512
261	10.4	female	-0.352
263	7.7	male	-1.068
265	9.1	female	0.381
266	9.9	male	-0.694
268	9.8	female	0.657
270	10.7	female	-1.252
271	9.4	male	-1.665
279	9.7	female	-1.456
280	6.4	female	2.233
283	6.6	female	-0.438
287	6.7	female	-0.781
288	9.3	male	-0.021
289	7.1	female	1.468
292	11.8	female	0.2
293	7.5	female	1.613
294	10.4	male	-1.06
296	10.2	female	-1.621
297	10.4	male	-0.266
301	14.3	male	-1.115
303	7.7	female	1.79
307	11	male	-0.615
308	17.7	male	-3.058
310	15.1	female	-1.642
313	8.4	female	1.002
315	12.8	male	-1.547
320	8.5	male	0.447
321	11.5	female	1.13
323	9.6	female	-2.114
324	8	female	0.767
326	9.3	female	-0.325
328	15.1	female	-1.387
330	10.5	female	-0.442
332	6.1	male	-1.29
333	12.6	female	-1.116
336	10.4	female	-1.298
338	8.6	female	0.739
339	10.8	female	0.369
340	6.5	male	-1.886
342	8	male	-0.719
343	15.6	female	-1.687
345	17.2	male	-2.49
346	9.1	female	0.59
347	6.3	female	1.804
350	10.9	female	-1.659
355	8.4	male	-0.414
356	10.5	male	0.42
357	13.7	male	-1.138
358	7.4	female	-1.677
364	14.2	male	0.221
365	11.8	male	0.503
368	10.1	female	-1.11
370	10.6	female	-1.08
375	12.9	male	0.211
376	11.1	male	0.392
377	9.4	female	-0.106
379	8.3	male	-0.01
380	12	male	-0.213
385	11.6	female	-0.356
386	6.4	male	-0.511
388	13.9	male	-1.977
393	13.8	male	-2.494
398	8.2	male	-0.261
399	7.8	male	1.467
400	7.3	female	-0.051
403	8	male	-0.091
405	12.4	female	-1.654
406	7.8	male	0.141
410	12.8	male	-0.659
413	13.9	male	-1.977
414	6.8	male	-0.064
415	9.9	female	0.267
417	15.1	male	-0.843
418	11.4	male	-2.38
420	7.6	male	-0.174
427	16.8	female	-0.185
434	14.2	male	-1.402
435	6.4	male	-1.106
441	11.7	female	-1.793
442	9.3	male	0.139
446	6.7	female	0.027
448	9.3	male	-1.239
450	11.5	female	-1.76
452	7	female	1.56
453	11.3	female	-0.786
454	10.3	male	0.742
456	11.4	female	-0.184
459	9.3	female	0.453
460	17.1	female	0.713
463	9.2	male	0.808
465	8.7	female	-0.529
466	16.6	female	-1.568
468	12.5	male	-1.416
470	9.8	male	-1.009
471	11.7	female	0.315
472	8.2	male	0.141
476	10.4	female	1.205
477	8.9	female	0.612
479	10.4	female	0.387
480	10	male	-0.092
482	16.2	female	-1.376
485	7	male	0.647
486	11.8	male	0.631
487	6	male	1.611
488	15.9	female	-1.303
489	15.1	male	-0.316
493	9.1	male	-1.984
496	11.8	female	-0.65
498	6.9	female	-1.11
502	9.2	female	0.568
506	11.2	female	1.055
508	9.2	female	-1.295
515	12.5	female	0.444
516	10.1	female	0.167
518	17.1	male	-0.741
520	6.5	male	0.718
521	6	female	-1.126
524	14.8	female	-0.133
525	10.3	male	-1.06
527	6.1	female	-1.26
528	13.7	male	-0.067
530	10.5	female	-1.434
531	10.6	male	0.737
532	15.5	male	-1.019
533	9.1	male	-1.421
535	10.6	female	-1.08
536	9.6	male	-0.787
538	9.5	male	-1.139
540	8.9	female	1.044
543	8.1	male	0.885
544	13.3	male	-1.52
545	6.9	male	-1.888
547	11	male	-0.692
553	9.6	male	-0.306
556	10.2	female	0.291
558	10.8	female	-0.142
559	7.4	female	-0.216
560	11.4	female	-0.493
561	9.8	female	0.142
564	9	female	-0.637
568	11.7	male	-0.727
579	9.8	female	0.614
586	9.2	male	-1.468
590	6.4	female	-1.328
591	8.8	female	-0.292
592	11.3	male	-0.877
594	9.5	female	0.453
595	9.1	female	-1.485
596	8.5	female	1.844
598	7	male	-1.012
600	9	male	0.771
601	6.1	female	3.52
604	7.8	male	0.61
606	11.9	male	0.519
609	17	male	0.869
611	10	male	-0.018
612	14.8	male	-2.131
613	10.4	female	-0.662
614	15.3	female	-2.339
616	10.5	female	-0.63
621	8	female	-0.599
624	9	male	1.094
625	8.1	male	0.946
628	10.8	male	-0.744
630	15.3	male	-1.205
632	10.8	male	-1.374
641	11.9	male	-0.8
642	11.7	male	-1.305
650	9.6	male	0.243
652	8.5	male	-0.683
654	9.8	female	-1.337
658	6	male	-0.842
665	11.1	female	-0.184
667	10.8	female	-0.269
670	14.7	male	-1.661
671	7.5	female	0.319
672	7.1	female	0.213
673	7.6	female	-1.488
676	12	male	-1.421
677	8.5	male	0.494
678	10.3	male	0.85
679	6.3	female	-0.285
680	6.9	female	-1.677
683	8.6	female	-0.788
687	6.9	male	0.336
691	14	male	0.264
695	9.7	female	0.763
696	9.3	male	0.447
697	8.6	male	0.862
698	12	male	-1.451
701	8.6	female	-1.25
704	10.5	female	-0.943
706	11.7	female	0.533
708	8.8	female	-1.485
712	13.4	male	-0.422
713	7.9	female	-1.488
717	7.7	male	0.629
718	10.7	male	-1.191
721	13.1	male	-2.065
722	8.7	male	-0.507
725	10.6	male	1.029
726	8.3	female	0.435
727	13.5	male	-2.065
731	6.3	female	1.27
732	10.1	female	-1.837
734	9	male	-1.82
735	12.9	male	-0.893
737	10.3	male	-0.648
738	11	female	-0.424
742	11.3	male	-2.258
743	9.9	female	1.664
747	6.9	male	-0.016
749	7.3	male	-1.077
750	11.8	male	-2.139
758	6.2	male	1.374
760	6.7	female	-0.303
762	11.7	female	-1.52
763	7.5	female	-0.679
764	8	female	2.187
765	6.9	female	-0.012
766	10.6	female	0.537
767	11.3	male	-2.768
768	9.4	female	1.559
769	10.8	female	-2.121
770	11.2	female	-2.159
771	8.8	male	0.164
772	11.3	male	1.172
774	11.9	male	-1.451
775	7	female	-0.729
781	14	male	-0.894
782	9.6	female	-0.535
787	7.9	male	-0.321
789	11	male	-0.718
790	11.5	female	-0.889
791	9.1	female	1.061
793	7.1	male	-0.42
796	6.4	female	0.081
798	9.6	female	0.525
802	10	female	-1.037
803	6.3	female	1.046
804	6.6	male	-1.212
805	9.8	male	0.193
806	8.1	male	0.736
809	6.1	female	-0.34
816	7.9	male	-0.719
820	8.5	female	-0.26
821	11.1	female	-0.943
823	9.6	female	-2.019
825	14.8	female	-0.797
826	11.8	male	-0.727
828	8.1	male	-1.11
829	11.5	male	-0.125
832	11.1	female	-2.121
833	15.6	female	0.577
834	9.1	female	0.281
836	8.4	male	-0.291
837	6.4	male	0.153
838	9.5	female	-0.828
840	10.1	female	-0.412
845	8.7	female	-1.687
848	9.6	female	0.479
850	13	male	-2.096
851	8.7	male	0.425
859	11.7	male	-1.248
860	11.5	male	0.72
863	6.4	female	-0.23
865	11.5	female	0.296
868	7.8	female	0.828
869	10.4	male	-1.689
875	10.7	female	-0.205
877	8.1	female	1.404
878	11	female	-1.865
879	9	female	-0.907
882	11.9	male	0.174
883	9.5	female	1.479
885	8.4	female	0.917
886	10.1	female	-1.579
888	9.8	male	-1.565
890	6.4	male	0.221
891	13.3	female	0.787
892	10.1	male	0.325
893	10.4	male	0.357
896	6.9	male	1.077
900	7.7	female	1.358
901	10.4	female	-1.793
902	9.2	male	1.14
904	7.6	female	-1.994
905	9.6	female	-1.074
906	7.1	male	-0.947
909	11.3	male	-0.666
911	12.6	male	-0.937
914	9.2	female	0.15
915	8.8	male	-0.048
918	6.6	male	-1.352
920	8.7	male	-0.718
921	7.5	female	1.224
923	8.1	male	-1.027
924	16.2	female	-0.993
925	10.1	male	-1.786
930	11.2	female	0.263
931	7.7	male	-0.719
933	7.8	female	-0.705
934	9	male	-0.344
937	8.2	male	1.281
939	11	male	0.002
940	7.7	female	-1.842
941	6.8	female	-1.169
944	11.5	female	-0.122
946	13.2	female	0.062
948	7.2	male	-1.572
950	9.5	female	-0.26
953	9	female	0.719
954	7.2	male	1.648
958	11.4	male	0.023
960	7.8	female	-0.497
961	11.4	male	0.374
962	11.6	female	-1.235
963	10.6	female	-1.08
964	6.4	female	-1.469
965	9.4	female	1.321
967	8.9	male	-1.984
969	11.6	female	-1.654
970	10	female	-1.621
977	12.2	female	-1.487
978	9.3	male	-1.374
980	9.8	male	-1.139
982	7	female	1.224
985	8.7	male	1.199
988	10.2	male	0.571
990	6.2	female	0.461
991	9.5	male	-0.162
993	9.6	female	0.315
994	8.2	male	1.517
995	11.6	female	0.462
996	7.8	female	1.962
999	7.7	male	-1.196
1000	10.6	female	-0.001
1001	11.2	male	-1.703
1003	13.1	male	-0.598
1008	11.6	male	-0.34
1009	10	male	-2.092
1010	10.1	male	-0.207
1012	8.4	female	0.888
1015	9.1	male	0.808
1016	9.7	male	-1.303
1018	8.5	female	1.321
1019	9.5	male	0.742
1020	8.1	female	-0.35
1022	9.8	female	-1.706
1024	8.8	female	-1.205
1028	10.3	female	-1.621
1029	8.9	male	0.695
1031	7.5	male	-0.064
1032	7.9	female	-1.104
1033	10.3	male	0.466
1034	9.9	female	-1.377
1037	6	female	1.234
1041	10.9	female	-1.865
1043	11.7	male	-0.318
1044	10.1	male	0.658
